# Supplementary material for: The Plaque Microbiota Community of Giant Panda (Ailuropoda melanoleuca) Cubs With Dental Caries
Source: Front Cell Infect Microbiol. 2022 Apr 28;12:866410. doi: 10.3389/fcimb.2022.866410 (PMC9097603; doi:10.3389/fcimb.2022.866410)
Supplement: Supplementary file 1 [file Table_1.xlsx]

## Sheet: Sheet1
TableS1. The Mann-Whitney U test result of KEGG pathway on level 3 between CA and CF group.
Pathway level1	Pathway level2	Pathway level3	Level3 Description+A1:I269+D1:L24	CA		CF		p-value
				Mean	SD	Mean	SD
Human Diseases	Cardiovascular Disease	ko05416	Viral myocarditis	19	19.2007	16	16.0831	0.686
Human Diseases	Cardiovascular Disease	ko05410	Hypertrophic cardiomyopathy (HCM)	59.25	64.8967	22.5	28.5949	0.486
Human Diseases	Immune Disease	ko05340	Primary immunodeficiency	5051.5	1591.8	3195.75	1589.66	0.343
Human Diseases	Immune Disease	ko05322	Systemic lupus erythematosus	689	463.965	203.5	118.784	0.057
Human Diseases	Cancer: Specific Types	ko05222	Small cell lung cancer	19	19.2007	16	16.0831	0.686
Human Diseases	Cancer: Specific Types	ko05219	Bladder cancer	452.25	167.387	253.25	169.571	0.343
Human Diseases	Cancer: Specific Types	ko05215	Prostate cancer	2876	906.265	1209.25	766.469	0.057
Human Diseases	Cancer: Specific Types	ko05211	Renal cell carcinoma	3882	485.546	1599	887.653	0.029
Human Diseases	Cancer: Specific Types	ko05210	Colorectal cancer	19	19.2007	16	16.0831	0.686
Human Diseases	Cancer: Overview	ko05200	Pathways in cancer	6769	1315.39	2824.25	1625.34	0.029
Human Diseases	Infectious Disease: Viral	ko05164	Influenza A	19	19.2007	16	16.0831	0.686
Human Diseases	Infectious Disease: Bacterial	ko05152	Tuberculosis	13072.5	1723.29	7143.5	3554.19	0.029
Human Diseases	Infectious Disease: Bacterial	ko05150	Staphylococcus aureus infection	1243.75	238.015	1723.5	1217.52	0.886
Human Diseases	Infectious Disease: Parasitic	ko05146	Amoebiasis	1935.5	1052.24	835.75	674.377	0.2
Human Diseases	Infectious Disease: Parasitic	ko05145	Toxoplasmosis	19	19.2007	16	16.0831	0.686
Human Diseases	Infectious Disease: Parasitic	ko05143	African trypanosomiasis	1100.25	341.383	466.25	288.206	0.029
Human Diseases	Infectious Disease: Parasitic	ko05142	Chagas disease (American trypanosomiasis)	1123.25	396.244	445.75	274.636	0.029
Human Diseases	Infectious Disease: Bacterial	ko05133	Pertussis	3859.5	1982.68	1649.5	1043.73	0.114
Human Diseases	Infectious Disease: Bacterial	ko05120	Epithelial cell signaling in Helicobacter pylori infection	7220	1241.89	2908	1474.65	0.029
Human Diseases	Infectious Disease: Bacterial	ko05110	Vibrio cholerae infection	0.5	0.57735	0	0	0.343
Human Diseases	Infectious Disease: Bacterial	ko05100	Bacterial invasion of epithelial cells	147.25	70.3438	367.25	268.814	0.2
Human Diseases	Neurodegenerative Disease	ko05020	Prion diseases	1801.25	838.473	723.25	251.26	0.057
Human Diseases	Neurodegenerative Disease	ko05014	Amyotrophic lateral sclerosis (ALS)	4818.5	1392.94	2194.75	981.511	0.029
Organismal Systems	Digestive System	ko04978	Mineral absorption	3423.75	708.14	1398.75	875.035	0.029
Organismal Systems	Digestive System	ko04976	Bile secretion	256.5	277.047	103.25	105.307	0.686
Organismal Systems	Digestive System	ko04974	Protein digestion and absorption	1081.5	784.196	154.5	164.784	0.057
Organismal Systems	Digestive System	ko04973	Carbohydrate digestion and absorption	875.25	285.963	323	177.138	0.029
Organismal Systems	Excretory System	ko04964	Proximal tubule bicarbonate reclamation	3936.5	1989.61	1620.25	1242.35	0.2
Human Diseases	Endocrine and Metabolic Disease	ko04940	Type I diabetes mellitus	5670	724.5	2876.75	1449.77	0.029
Human Diseases	Endocrine and Metabolic Disease	ko04930	Type II diabetes mellitus	4238.5	395.857	2270.5	1087.44	0.029
Organismal Systems	Endocrine System	ko04920	Adipocytokine signaling pathway	11877.5	1964.23	4539.5	2688.28	0.029
Organismal Systems	Endocrine System	ko04916	Melanogenesis	19.25	10.9659	22.5	18.5921	0.886
Organismal Systems	Endocrine System	ko04914	Progesterone-mediated oocyte maturation	2868	900.019	1209.25	766.469	0.057
Organismal Systems	Endocrine System	ko04912	GnRH signaling pathway	367.5	39.2386	322	386.085	10
Organismal Systems	Endocrine System	ko04910	Insulin signaling pathway	11844	2767.87	5488.5	2746.46	0.029
Organismal Systems	Nervous System	ko04724	Glutamatergic synapse	6738.75	542.305	3536	1957.41	0.029
Organismal Systems	Environmental Adaptation	ko04712	Circadian rhythm - plant	41.5	26.3629	92.25	95.9388	10
Organismal Systems	Immune System	ko04666	Fc gamma R-mediated phagocytosis	367.5	39.2386	322	386.085	10
Organismal Systems	Immune System	ko04640	Hematopoietic cell lineage	0.5	0.57735	2.25	2.62996	0.686
Organismal Systems	Environmental Adaptation	ko04626	Plant-pathogen interaction	14796.5	3300.01	6361.5	3196.39	0.029
Organismal Systems	Immune System	ko04622	RIG-I-like receptor signaling pathway	307.5	89.6121	461.25	348.955	0.686
Organismal Systems	Immune System	ko04621	NOD-like receptor signaling pathway	3015	878.158	1568.25	799.912	0.057
Organismal Systems	Endocrine System	ko04614	Renin-angiotensin system	76	62.8066	45.5	31.8381	0.886
Organismal Systems	Immune System	ko04612	Antigen processing and presentation	2868	900.019	1209.25	766.469	0.057
Organismal Systems	Circulatory System	ko04260	Cardiac muscle contraction	9380	2125.08	3356.75	2051.04	0.029
Cellular Processes	Cell Growth and Death	ko04210	Apoptosis	642.75	95.4511	727.5	398.509	0.343
Cellular Processes	Transport and Catabolism	ko04146	Peroxisome	28946.5	4647.88	12738.5	6440.35	0.029
Cellular Processes	Transport and Catabolism	ko04144	Endocytosis	367.5	39.2386	322	386.085	10
Cellular Processes	Transport and Catabolism	ko04142	Lysosome	4099.25	1883.17	2133.75	1046.06	0.057
Genetic Information Processing	Folding, Sorting and Degradation	ko04141	Protein processing in endoplasmic reticulum	3515.5	974.738	1596.75	915.747	0.057
Genetic Information Processing	Folding, Sorting and Degradation	ko04122	Sulfur relay system	38728	6741.97	19453.8	9690.54	0.029
Cellular Processes	Cell Growth and Death	ko04115	p53 signaling pathway	29.75	26.2345	26	27.9404	0.486
Cellular Processes	Cell Growth and Death	ko04113	Meiosis - yeast	2770.5	1085.44	945.25	651.804	0.057
Cellular Processes	Cell Growth and Death	ko04112	Cell cycle - Caulobacter	56790.8	8634.28	24756.8	12092.8	0.029
Environmental Information Processing	Signal Transduction	ko04070	Phosphatidylinositol signaling system	16098.8	1785.39	6825.5	3370.1	0.029
Environmental Information Processing	Signal Transduction	ko04020	Calcium signaling pathway	14.25	17.7459	9.5	9	0.886
Environmental Information Processing	Signal Transduction	ko04011	MAPK signaling pathway - yeast	5614	1374.02	2761.75	1272.35	0.029
Genetic Information Processing	Replication and Repair	ko03450	Non-homologous end-joining	2479.75	428.989	1008.75	772.814	0.029
Genetic Information Processing	Replication and Repair	ko03440	Homologous recombination	113120	15998.4	51104.8	24607.4	0.029
Genetic Information Processing	Replication and Repair	ko03430	Mismatch repair	86941.2	11684.4	39117.8	18360.9	0.029
Genetic Information Processing	Replication and Repair	ko03420	Nucleotide excision repair	40672	4998.92	18328.5	9305.65	0.029
Genetic Information Processing	Replication and Repair	ko03410	Base excision repair	54723.5	5428.99	26086.5	13155.3	0.029
Organismal Systems	Endocrine System	ko03320	PPAR signaling pathway	19190.8	4679.16	8026.75	4848.28	0.057
Environmental Information Processing	Membrane Transport	ko03070	Bacterial secretion system	93185.8	16375.4	38692.8	19706.8	0.029
Genetic Information Processing	Folding, Sorting and Degradation	ko03060	Protein export	76857	9910.82	35575.2	17270.2	0.029
Genetic Information Processing	Folding, Sorting and Degradation	ko03050	Proteasome	4436	1039.61	1895.75	1142.42	0.057
Genetic Information Processing	Replication and Repair	ko03030	DNA replication	76082.5	10571.4	34773.2	16763.7	0.029
Genetic Information Processing	Transcription	ko03022	Basal transcription factors	633.25	223.022	291.5	229.367	0.114
Genetic Information Processing	Transcription	ko03020	RNA polymerase	20236.8	2712.96	9231	4506.69	0.029
Genetic Information Processing	Folding, Sorting and Degradation	ko03018	RNA degradation	60152.5	8583.05	25912	12596	0.029
Genetic Information Processing	Translation	ko03015	mRNA surveillance pathway	2.25	3.86221	10.75	11.2953	0.343
Genetic Information Processing	Translation	ko03013	RNA transport	12647	1830.89	6507	2797.67	0.029
Genetic Information Processing	Translation	ko03010	Ribosome	262543	53237	134755	79345.1	0.029
Genetic Information Processing	Translation	ko03008	Ribosome biogenesis in eukaryotes	9439	1112.7	4053	2024.3	0.029
Environmental Information Processing	Membrane Transport	ko02060	Phosphotransferase system (PTS)	37610	3202.33	39926	18139.3	0.343
Cellular Processes	Cell Motility	ko02040	Flagellar assembly	45908.8	29336.1	14170.2	10359.6	0.2
Cellular Processes	Cell Motility	ko02030	Bacterial chemotaxis	28894.5	11671.8	10711.2	5592.19	0.057
Environmental Information Processing	Signal Transduction	ko02020	Two-component system	180338	66219	71677.5	38425.8	0.057
Environmental Information Processing	Membrane Transport	ko02010	ABC transporters	361282	47886	163937	72126.5	0.029
Human Diseases	Drug Resistance: Antimicrobial	ko01501	beta-Lactam resistance	1337.25	380.957	1029.5	577.811	0.686
Metabolism	Global and Overview Maps	ko01212	Fatty acid metabolism	52566	12865.1	25098.5	15208	0.057
Metabolism	Metabolism Of Terpenoids and Polyketides	ko01057	Biosynthesis of type II polyketide products	220.75	114.29	84.5	60.6548	0.114
Metabolism	Metabolism Of Terpenoids and Polyketides	ko01055	Biosynthesis of vancomycin group antibiotics	6055.75	1177.07	2342	1251.05	0.029
Metabolism	Metabolism Of Terpenoids and Polyketides	ko01053	Biosynthesis of siderophore group nonribosomal peptides	9590.75	4655.04	3740.75	2294.8	0.114
Metabolism	Metabolism Of Terpenoids and Polyketides	ko01051	Biosynthesis of ansamycins	6262	1142.98	2878	1443.64	0.029
Metabolism	Lipid Metabolism	ko01040	Biosynthesis of unsaturated fatty acids	25467	7107.73	11915.2	6898.15	0.057
Metabolism	Xenobiotics Biodegradation and Metabolism	ko00983	Drug metabolism - other enzymes	23046.8	3621.43	12911	5949.49	0.029
Metabolism	Xenobiotics Biodegradation and Metabolism	ko00982	Drug metabolism - cytochrome P450	18651	4007.3	7741.5	4396.51	0.029
Metabolism	Xenobiotics Biodegradation and Metabolism	ko00980	Metabolism of xenobiotics by cytochrome P450	18320.5	3999	7556.5	4273.09	0.029
Genetic Information Processing	Translation	ko00970	Aminoacyl-tRNA biosynthesis	138759	30436.4	65325.2	32534.5	0.029
Metabolism	Biosynthesis Of Other Secondary Metabolites	ko00965	Betalain biosynthesis	22	8.04156	24	19.4079	0.886
Metabolism	Biosynthesis Of Other Secondary Metabolites	ko00960	Tropane, piperidine and pyridine alkaloid biosynthesis	14192.5	3262.2	5865.25	3208.42	0.029
Metabolism	Biosynthesis Of Other Secondary Metabolites	ko00950	Isoquinoline alkaloid biosynthesis	4984.5	425.495	2087.5	969.93	0.029
Metabolism	Biosynthesis Of Other Secondary Metabolites	ko00945	Stilbenoid, diarylheptanoid and gingerol biosynthesis	800.5	484.501	137.25	119.926	0.029
Metabolism	Biosynthesis Of Other Secondary Metabolites	ko00944	Flavone and flavonol biosynthesis	283	135.181	714.25	519.7	0.2
Metabolism	Biosynthesis Of Other Secondary Metabolites	ko00943	Isoflavonoid biosynthesis	0.25	0.5	0.25	0.5	10
Metabolism	Biosynthesis Of Other Secondary Metabolites	ko00941	Flavonoid biosynthesis	748.25	425.724	208.75	185.733	0.057
Metabolism	Biosynthesis Of Other Secondary Metabolites	ko00940	Phenylpropanoid biosynthesis	6401	1604.47	4051.5	2439.12	0.343
Metabolism	Xenobiotics Biodegradation and Metabolism	ko00930	Caprolactam degradation	13094	3553.17	7222.5	4776.59	0.114
Metabolism	Energy Metabolism	ko00920	Sulfur metabolism	41612.5	4803.82	17254.5	9063.37	0.029
Metabolism	Energy Metabolism	ko00910	Nitrogen metabolism	90679.2	16139.2	39514.5	20080.4	0.029
Metabolism	Metabolism Of Terpenoids and Polyketides	ko00908	Zeatin biosynthesis	5320.5	978.632	2315.75	1121.64	0.029
Metabolism	Metabolism Of Terpenoids and Polyketides	ko00906	Carotenoid biosynthesis	3285.5	487.954	1147.75	775.299	0.029
Metabolism	Metabolism Of Terpenoids and Polyketides	ko00903	Limonene and pinene degradation	20121	5003.07	11087.8	6908.52	0.057
Metabolism	Biosynthesis Of Other Secondary Metabolites	ko00901	Indole alkaloid biosynthesis	3	4.08248	1.5	1	10
Metabolism	Metabolism Of Terpenoids and Polyketides	ko00900	Terpenoid backbone biosynthesis	62807.8	9238.39	29114.2	14740.3	0.029
Metabolism	Metabolism Of Cofactors and Vitamins	ko00860	Porphyrin and chlorophyll metabolism	99648.2	23444.7	34904.2	20092	0.029
Metabolism	Metabolism Of Cofactors and Vitamins	ko00830	Retinol metabolism	9633.25	933.426	4060.5	2503.77	0.029
Metabolism	Xenobiotics Biodegradation and Metabolism	ko00791	Atrazine degradation	5757.25	3359.64	2161	1455.41	0.114
Metabolism	Metabolism Of Cofactors and Vitamins	ko00790	Folate biosynthesis	57392	9456.56	25658.5	12432.4	0.029
Metabolism	Metabolism Of Cofactors and Vitamins	ko00785	Lipoic acid metabolism	11038	2069.77	4470.75	2367.82	0.029
Metabolism	Metabolism Of Cofactors and Vitamins	ko00780	Biotin metabolism	19435	3066.27	7508.5	3369.49	0.029
Metabolism	Metabolism Of Cofactors and Vitamins	ko00770	Pantothenate and CoA biosynthesis	65045.5	6725.64	29429.5	14443.5	0.029
Metabolism	Metabolism Of Cofactors and Vitamins	ko00760	Nicotinate and nicotinamide metabolism	55423.8	9382.39	23899	12520.3	0.029
Metabolism	Metabolism Of Cofactors and Vitamins	ko00750	Vitamin B6 metabolism	25724.2	3875.14	11039.2	5914.15	0.029
Metabolism	Metabolism Of Cofactors and Vitamins	ko00740	Riboflavin metabolism	32533	4297.68	13340.2	6354.36	0.029
Metabolism	Metabolism Of Cofactors and Vitamins	ko00730	Thiamine metabolism	41800.5	5249.63	19933.8	9531.36	0.029
Metabolism	Energy Metabolism	ko00720	Carbon fixation pathways in prokaryotes	123277	21842.7	53871	27479.1	0.029
Metabolism	Energy Metabolism	ko00710	Carbon fixation in photosynthetic organisms	61788	8333.07	27225.2	12950.1	0.029
Metabolism	Energy Metabolism	ko00680	Methane metabolism	112675	17205.7	52084.2	26321.3	0.029
Metabolism	Metabolism Of Cofactors and Vitamins	ko00670	One carbon pool by folate	66555.5	11614.4	28861.8	14285.4	0.029
Metabolism	Carbohydrate Metabolism	ko00660	C5-Branched dibasic acid metabolism	34320.2	3030.54	15845	7783.87	0.029
Metabolism	Carbohydrate Metabolism	ko00650	Butanoate metabolism	93709.5	21540.6	42917.2	23794.3	0.029
Metabolism	Xenobiotics Biodegradation and Metabolism	ko00643	Styrene degradation	4967.5	330.548	2717	1432.4	0.029
Metabolism	Xenobiotics Biodegradation and Metabolism	ko00642	Ethylbenzene degradation	4696	1274.16	2646.75	1347.21	0.057
Metabolism	Carbohydrate Metabolism	ko00640	Propanoate metabolism	78466	11803.4	37872	20003.2	0.029
Metabolism	Xenobiotics Biodegradation and Metabolism	ko00633	Nitrotoluene degradation	3331.5	1449.58	1283.5	751.539	0.114
Metabolism	Carbohydrate Metabolism	ko00630	Glyoxylate and dicarboxylate metabolism	71018	17998	31421.2	16854.4	0.029
Metabolism	Xenobiotics Biodegradation and Metabolism	ko00627	Aminobenzoate degradation	28329.5	8763.52	13076.5	7793.7	0.114
Metabolism	Xenobiotics Biodegradation and Metabolism	ko00626	Naphthalene degradation	21540.2	2703.57	10310.5	5888.14	0.029
Metabolism	Xenobiotics Biodegradation and Metabolism	ko00625	Chloroalkane and chloroalkene degradation	15864	2072.6	8256.75	4711.41	0.029
Metabolism	Xenobiotics Biodegradation and Metabolism	ko00624	Polycyclic aromatic hydrocarbon degradation	11112	2100.38	4685.25	2658.04	0.029
Metabolism	Xenobiotics Biodegradation and Metabolism	ko00623	Toluene degradation	29398.5	7648.82	11484.8	6480.26	0.029
Metabolism	Xenobiotics Biodegradation and Metabolism	ko00622	Xylene degradation	3803.25	829.935	1971	903.581	0.029
Metabolism	Xenobiotics Biodegradation and Metabolism	ko00621	Dioxin degradation	5039.25	960.357	2600.75	1348.69	0.057
Metabolism	Carbohydrate Metabolism	ko00620	Pyruvate metabolism	122112	19289.7	57398	28630.9	0.029
Metabolism	Glycan Biosynthesis and Metabolism	ko00604	Glycosphingolipid biosynthesis - ganglio series	1638.75	933.495	588.75	320.672	0.057
Metabolism	Glycan Biosynthesis and Metabolism	ko00601	Glycosphingolipid biosynthesis - lacto and neolacto series	21	10.7393	7	7.70281	0.114
Metabolism	Lipid Metabolism	ko00600	Sphingolipid metabolism	5297.25	2459.12	1870	1093.08	0.057
Metabolism	Lipid Metabolism	ko00592	alpha-Linolenic acid metabolism	3110.25	959	1615.25	818.413	0.057
Metabolism	Lipid Metabolism	ko00591	Linoleic acid metabolism	2838.5	1146	1313.25	864.801	0.2
Metabolism	Lipid Metabolism	ko00590	Arachidonic acid metabolism	4226	988.838	1996.25	1042.32	0.029
Metabolism	Lipid Metabolism	ko00565	Ether lipid metabolism	816.75	85.168	551.75	458.973	0.343
Metabolism	Lipid Metabolism	ko00564	Glycerophospholipid metabolism	66074.5	8345.58	28393.2	13736.8	0.029
Metabolism	Carbohydrate Metabolism	ko00562	Inositol phosphate metabolism	19903.2	1087.38	9552.5	4628.3	0.029
Metabolism	Lipid Metabolism	ko00561	Glycerolipid metabolism	34204.5	4757.85	18163.5	9124.82	0.029
Metabolism	Glycan Biosynthesis and Metabolism	ko00550	Peptidoglycan biosynthesis	92135.8	12434.8	43685.2	20673.6	0.029
Metabolism	Glycan Biosynthesis and Metabolism	ko00540	Lipopolysaccharide biosynthesis	61556.5	10445.9	20808.8	8941.15	0.029
Metabolism	Glycan Biosynthesis and Metabolism	ko00531	Glycosaminoglycan degradation	2023.75	1035.47	1344.75	834.34	0.486
Metabolism	Metabolism Of Terpenoids and Polyketides	ko00523	Polyketide sugar unit biosynthesis	19361.8	3612.41	7276	4209	0.029
Metabolism	Biosynthesis Of Other Secondary Metabolites	ko00521	Streptomycin biosynthesis	32826.2	4296.05	13590	7588.81	0.029
Metabolism	Carbohydrate Metabolism	ko00520	Amino sugar and nucleotide sugar metabolism	118320	15542.4	64878.5	29227.4	0.029
Metabolism	Glycan Biosynthesis and Metabolism	ko00513	Various types of N-glycan biosynthesis	6	8.04156	3.5	4.72582	0.886
Metabolism	Glycan Biosynthesis and Metabolism	ko00511	Other glycan degradation	7298.75	3431.15	2465	1201.62	0.057
Metabolism	Glycan Biosynthesis and Metabolism	ko00510	N-Glycan biosynthesis	1818.25	824.436	551.25	332.652	0.029
Metabolism	Carbohydrate Metabolism	ko00500	Starch and sucrose metabolism	70935.5	11425.9	37650.2	19273.4	0.057
Metabolism	Metabolism Of Other Amino Acids	ko00480	Glutathione metabolism	48852	8232.07	21512	10716.3	0.029
Metabolism	Metabolism Of Other Amino Acids	ko00473	D-Alanine metabolism	13120.5	2267.1	6159	3110.94	0.029
Metabolism	Metabolism Of Other Amino Acids	ko00472	D-Arginine and D-ornithine metabolism	1663.5	1171.31	517.75	398.523	0.343
Metabolism	Metabolism Of Other Amino Acids	ko00471	D-Glutamine and D-glutamate metabolism	16340.5	2250.89	7075.75	3539.84	0.029
Metabolism	Metabolism Of Other Amino Acids	ko00460	Cyanoamino acid metabolism	21415.2	2140.47	11337.5	5800.48	0.029
Metabolism	Metabolism Of Other Amino Acids	ko00450	Selenocompound metabolism	42244.5	7270.21	18948.8	9733.83	0.029
Metabolism	Metabolism Of Other Amino Acids	ko00440	Phosphonate and phosphinate metabolism	7409.25	845.07	3601.5	1587.84	0.029
Metabolism	Metabolism Of Other Amino Acids	ko00430	Taurine and hypotaurine metabolism	15820.2	1761.73	6924.75	3470.34	0.029
Metabolism	Metabolism Of Other Amino Acids	ko00410	beta-Alanine metabolism	28624.8	5158.87	13637	8299.85	0.057
Metabolism	Biosynthesis Of Other Secondary Metabolites	ko00401	Novobiocin biosynthesis	15194	1152.97	6791.25	3214.35	0.029
Metabolism	Amino Acid Metabolism	ko00400	Phenylalanine, tyrosine and tryptophan biosynthesis	96865.5	10616.5	41717.2	20169.6	0.029
Metabolism	Amino Acid Metabolism	ko00380	Tryptophan metabolism	41856.8	10419	20842.8	12261.8	0.057
Metabolism	Xenobiotics Biodegradation and Metabolism	ko00364	Fluorobenzoate degradation	2139	1055.08	933.5	686.122	0.2
Metabolism	Xenobiotics Biodegradation and Metabolism	ko00363	Bisphenol degradation	6609.5	3059.47	2797.25	1879.18	0.2
Metabolism	Xenobiotics Biodegradation and Metabolism	ko00362	Benzoate degradation	38065	12980.2	18024.5	10787.4	0.114
Metabolism	Xenobiotics Biodegradation and Metabolism	ko00361	Chlorocyclohexane and chlorobenzene degradation	7747	3850.48	3230.75	2002.96	0.114
Metabolism	Amino Acid Metabolism	ko00360	Phenylalanine metabolism	26195.5	5742.17	11071	6332.49	0.029
Metabolism	Amino Acid Metabolism	ko00350	Tyrosine metabolism	44388.8	4931.75	19855.8	10894.2	0.029
Metabolism	Amino Acid Metabolism	ko00340	Histidine metabolism	59336.5	8609.53	25986.2	15239.1	0.029
Metabolism	Biosynthesis Of Other Secondary Metabolites	ko00331	Clavulanic acid biosynthesis	1.5	3	0.75	0.957427	0.886
Metabolism	Amino Acid Metabolism	ko00330	Arginine and proline metabolism	112814	13020.7	49917.5	26639.7	0.029
Metabolism	Biosynthesis Of Other Secondary Metabolites	ko00311	Penicillin and cephalosporin biosynthesis	1718.75	356.242	1254.5	703.688	0.686
Metabolism	Amino Acid Metabolism	ko00310	Lysine degradation	40215.8	11847.8	18484.5	11761.7	0.057
Metabolism	Amino Acid Metabolism	ko00300	Lysine biosynthesis	75130	8094.2	33564	16847	0.029
Metabolism	Amino Acid Metabolism	ko00290	Valine, leucine and isoleucine biosynthesis	86019	7883.39	40466.2	19983	0.029
Metabolism	Metabolism Of Terpenoids and Polyketides	ko00281	Geraniol degradation	19359.8	4305.87	10566	6962.99	0.114
Metabolism	Amino Acid Metabolism	ko00280	Valine, leucine and isoleucine degradation	54470.5	12059.2	26745.8	15470.4	0.057
Metabolism	Amino Acid Metabolism	ko00270	Cysteine and methionine metabolism	93412	10179.3	42402.5	20525.6	0.029
Metabolism	Amino Acid Metabolism	ko00260	Glycine, serine and threonine metabolism	104148	16376	46248	23848.4	0.029
Metabolism	Metabolism Of Terpenoids and Polyketides	ko00253	Tetracycline biosynthesis	19987.5	2613.42	9234.75	4185.69	0.029
Metabolism	Amino Acid Metabolism	ko00250	Alanine, aspartate and glutamate metabolism	108616	13382.7	47377.8	24075.4	0.029
Metabolism	Nucleotide Metabolism	ko00240	Pyrimidine metabolism	206408	24374.7	80716.5	34571.8	0.029
Metabolism	Biosynthesis Of Other Secondary Metabolites	ko00232	Caffeine metabolism	153.5	67.8749	78	81.3224	0.2
Metabolism	Nucleotide Metabolism	ko00230	Purine metabolism	259985	47982.4	134685	79457.3	0.029
Metabolism	Energy Metabolism	ko00196	Photosynthesis - antenna proteins	235.75	286.268	159.5	151.079	0.886
Metabolism	Energy Metabolism	ko00195	Photosynthesis	41013.8	4429.48	19377.2	9452.59	0.029
Metabolism	Energy Metabolism	ko00190	Oxidative phosphorylation	155770	40627	67799.5	37051.1	0.029
Metabolism	Lipid Metabolism	ko00140	Steroid hormone biosynthesis	605.5	188.675	237.5	211.724	0.114
Metabolism	Metabolism Of Cofactors and Vitamins	ko00130	Ubiquinone and other terpenoid-quinone biosynthesis	46738.5	4416.79	19706.2	8863.71	0.029
Metabolism	Lipid Metabolism	ko00121	Secondary bile acid biosynthesis	110.25	19.721	51.5	36.7378	0.057
Metabolism	Lipid Metabolism	ko00120	Primary bile acid biosynthesis	243.5	51.4749	130.5	97.278	0.114
Metabolism	Lipid Metabolism	ko00100	Steroid biosynthesis	72.75	62.3291	84.5	56.7656	0.886
Metabolism	Lipid Metabolism	ko00072	Synthesis and degradation of ketone bodies	9692.75	3664.98	5451.75	3263.72	0.343
Metabolism	Lipid Metabolism	ko00061	Fatty acid biosynthesis	69390.8	10478.2	29517.2	14316.3	0.029
Metabolism	Carbohydrate Metabolism	ko00053	Ascorbate and aldarate metabolism	13146.2	1460.12	8460	3837.95	0.057
Metabolism	Carbohydrate Metabolism	ko00052	Galactose metabolism	42684.5	6622.2	27284	13546.6	0.057
Metabolism	Carbohydrate Metabolism	ko00051	Fructose and mannose metabolism	59908	9932.26	36490.5	17228.1	0.057
Metabolism	Carbohydrate Metabolism	ko00040	Pentose and glucuronate interconversions	28898.8	2762.41	17863.2	8994.97	0.057
Metabolism	Carbohydrate Metabolism	ko00030	Pentose phosphate pathway	71890.2	6106.51	37965.5	18198.2	0.029
Metabolism	Carbohydrate Metabolism	ko00020	Citrate cycle (TCA cycle)	95856.8	15554.4	39397.8	20844.8	0.029
Metabolism	Carbohydrate Metabolism	ko00010	Glycolysis / Gluconeogenesis	114104	12350.7	57724	28777.5	0.029
-	-	-	Vibrio cholerae pathogenic cycle	10373.2	2026.74	3966.5	1752.21	0.029
-	-	-	Alzheimer's disease	15973.8	2285.97	6414.75	3557.5	0.029
-	-	-	Ubiquitin system	3706.25	1211.45	1912	1297.38	0.114
-	-	-	Transcription related proteins	398.25	373.846	247.5	227.311	0.886
-	-	-	Amino acid metabolism	15147.8	4020.54	6804.5	3428.09	0.029
-	-	-	Amino acid related enzymes	186177	20804.9	75067	36118.7	0.029
-	-	-	Transporters	586929	67658.1	297902	145384	0.029
-	-	-	Translation proteins	116207	18578.3	53050	24755.3	0.029
-	-	-	Transcription factors	129533	20813.6	72057.5	34195.2	0.029
-	-	-	Sporulation	1966	659.091	1414.75	779.774	0.686
-	-	-	Translation factors	59345.2	8593.22	26264.2	12190.7	0.029
-	-	-	Transcription machinery	87540.2	13051	36604.5	18262.6	0.029
-	-	-	Cell motility and secretion	34404.5	8387.99	14318.8	6469.3	0.029
-	-	-	Signal transduction mechanisms	55860.2	10072.2	24855.2	11771.4	0.029
-	-	-	Secretion system	216108	32945.2	77676	35816.5	0.029
-	-	-	Inorganic ion transport and metabolism	40458.5	3891.26	16662	8090.8	0.029
-	-	-	Butirosin and neomycin biosynthesis	4005.75	837.719	1903.75	1030.71	0.029
-	-	-	Huntington's disease	16626.2	3267.33	6374.75	3306.49	0.029
-	-	-	Glycosyltransferases	48651	6636.02	21292.8	9758	0.029
-	-	-	Glycosphingolipid biosynthesis - globo series	3131	1414.69	1608	1030.5	0.2
-	-	-	Glycan biosynthesis and metabolism	11990.2	1727.19	4275.5	1895	0.029
-	-	-	Germination	39.5	29.8273	21.25	26.2218	0.486
-	-	-	General function prediction only	373282	62437.7	163238	73524.5	0.029
-	-	-	G protein-coupled receptors	0.25	0.5	0.75	0.957427	0.486
-	-	-	Function unknown	212813	20228	80653.5	30912.7	0.029
-	-	-	Carbohydrate metabolism	7355.5	584.263	4618	2267.9	0.114
-	-	-	Fatty acid elongation in mitochondria	0	0	1.5	3	0.686
-	-	-	Energy metabolism	97489.2	18450.1	40144.5	21150	0.029
-	-	-	Electron transfer carriers	2853	1020.4	1170	638.735	0.057
-	-	-	DNA replication proteins	125328	22976.2	60977.2	27982.3	0.029
-	-	-	DNA repair and recombination proteins	337774	42258	137039	75719.7	0.029
-	-	-	Cytoskeleton proteins	24743.5	4172.25	10621.2	5957.48	0.029
-	-	-	Cytochrome P450	1.5	1.73205	2.5	3	0.886
-	-	-	Chromosome	187064	23597.3	77079.2	34096.5	0.029
-	-	-	Chaperones and folding catalysts	130937	26432.9	60002	28230.8	0.029
-	-	-	Cell division	14620.8	2542.75	5482.5	2867.26	0.029
-	-	-	Ion channels	3400	442.985	1939.5	1088.14	0.057
-	-	-	Lipid biosynthesis proteins	87552	13587.4	36415	18768.1	0.029
-	-	-	Lipid metabolism	13884.8	1669.09	6086	2861.87	0.029
-	-	-	Pores ion channels	81298.8	14065.9	29573.8	15004.9	0.029
-	-	-	Ribosome Biogenesis	186242	22482.2	78401	33695.1	0.029
-	-	-	Restriction enzyme	20371.8	3311.56	13161.2	5215.14	0.057
-	-	-	Replication, recombination and repair proteins	83183.5	10262	39272.2	16146.2	0.029
-	-	-	Bacterial motility proteins	140683	59382.5	47361.5	30429.4	0.057
-	-	-	Bacterial toxins	9856.5	673.05	5415.25	2486.99	0.029
-	-	-	Protein kinases	33275.2	6757.88	15280	8514.43	0.029
-	-	-	Protein folding and associated processing	100230	21547.7	41914	22616.3	0.029
-	-	-	Biosynthesis and biodegradation of secondary metabolites	6234.25	525.491	3156.25	1531.58	0.029
-	-	-	Prenyltransferases	40789	6011.56	17864	8912.53	0.029
-	-	-	Photosynthesis proteins	44138.8	4782.34	20698.8	10111.2	0.029
-	-	-	Lipopolysaccharide biosynthesis proteins	81733.8	14171	28753.5	13296.8	0.029
-	-	-	Peptidases	192984	21700.2	77576.5	35308	0.029
-	-	-	Parkinson's disease	9399	2116.09	3372.75	2060.96	0.029
-	-	-	Cellular antigens	7184.75	2198.04	2739	1610.63	0.029
-	-	-	Others	92120.5	15987.2	43204.5	22566.1	0.029
-	-	-	Other transporters	31805.2	5237.97	13425.8	6594.26	0.029
-	-	-	Other ion-coupled transporters	137052	28241.6	58957.5	29582.4	0.029
-	-	-	Nucleotide metabolism	5658.5	986.024	2370	1189.28	0.029
-	-	-	Metabolism of cofactors and vitamins	20397.8	4887.79	9414.5	4956.06	0.029
-	-	-	Membrane and intracellular structural molecules	94548.5	17513.2	37798	17370.6	0.029
-	-	-	1,1,1-Trichloro-2,2-bis(4-chlorophenyl)ethane (DDT) degradation	39.75	11.9548	9	9.59166	0.029
