# Supplementary material for: The Plaque Microbiota Community of Giant Panda (Ailuropoda melanoleuca) Cubs With Dental Caries
Source: Front Cell Infect Microbiol. 2022 Apr 28;12:866410. doi: 10.3389/fcimb.2022.866410 (PMC9097603; doi:10.3389/fcimb.2022.866410)
Supplement: Supplementary file 2 [file Table_2.xlsx]

## Sheet: Sheet1
Sample	Sequence num	Base num	Mean length	Min length	Max length
CA2	44601	18957566	425.048	302	435
CA3	45451	19437494	427.658	256	435
CF4	46372	19827165	427.568	318	486
CF3	45662	19522118	427.535	309	473
CF2	41961	17955117	427.9	377	435
CA1	41824	17862080	427.077	209	474
CF1	41246	17641298	427.709	337	431
CA4	43303	18416497	425.294	256	441
